# Supplementary material for: Systematic review of dengue vaccine efficacy
Source: BMC Infect Dis. 2019 Aug 28;19:750. doi: 10.1186/s12879-019-4369-5 (PMC6712597; doi:10.1186/s12879-019-4369-5)
Supplement: Supplementary file 3 — Dataset_dengue. The complete systematic review dataset (CSV 1 kb) [file 12879_2019_4369_MOESM3_ESM.csv]

study	serotype	child	age	age_cat	seropositivity	year	number_exp	cases_exp	number_cont	cases_cont
Lanata	todos	S	2-11	A	0.37	2012	199	1	99	3
Capeding(CYD14)	todos	S	2-14	A	0.68	2014	13571	286	6623	309
Capeding(CYD14)	I	S	2-14	A		2014	13742	116	6796	126
Capeding(CYD14)	II	S	2-14	A		2014	13766	97	6856	74
Capeding(CYD14)	III	S	2-14	A		2014	13835	30	6895	43
Capeding(CYD14)	IV	S	2-14	A		2014	13826	40	6874	72
Sabchareon	todos	S	4-11	B	0.7	2012	2669	76	1333	58
Sabchareon	I	S	4-11	B		2012	2669	14	1333	18
Sabchareon	II	S	4-11	B		2012	2669	52	1333	27
Sabchareon	III	S	4-11	B		2012	2669	4	1333	11
Sabchareon	IV	S	4-11	B		2012	2669	1	1333	5
Dayan	todos	S	9-16	C	0.69	2013	100	31	50	15
Villar (FASEII)	todos	S	9-16	C	0.753	2013	401	43	199	29
Villar(CYD15)	todos	S	9-16	C	0.794	2015	26883	280	13204	388
Villar(CYD15)	I	S	9-16	C		2015	27016	99	13434	109
Villar(CYD15)	II	S	9-16	C		2015	27035	84	13461	84
Villar(CYD15)	III	S	9-16	C		2015	27060	55	13459	106
Villar(CYD15)	IV	S	9-16	C		2015	27063	32	13442	83
Tran	todos	N	2-45	NA	0.71	2012	120	4	60	3
